# Supplementary material for: Impacts of longitudinal water curtain cooling system on transcriptome-related immunity in ducks
Source: BMC Genomics. 2024 Apr 3;25:333. doi: 10.1186/s12864-024-10179-4 (PMC10988813; doi:10.1186/s12864-024-10179-4)
Supplement: Supplementary file 1 — Supplementary Material 1 [file 12864_2024_10179_MOESM1_ESM.xlsx]

## Sheet: Table. S1-1
Table. S2-1 Statistical analysis of the temperature inside and outside the duck house within 14-47 days of age
Temperature	inside the duck house	outside the duck house
Daily maximum temperature	26.800±1.360A	18.440±1.970B
Daily minimum temperature	20.950±1.560A	13.110±1.470B
Note: Values are mean ± standard error. A-B Means in each column not sharing a common superscript are significantly different (P<0.01).

## Sheet: Table. S1-2
Table. S2-2 Statistical analysis of the temperature, relative humidity, and ammonia concentration within 24 hours inside the duck house
Average temperature	Water curtain end	The middle position	Fan cooling end
14-47 days of age	24.340±0.770a	23.930±0.810a	24.150±0.910a
each hour of a 24-hour day	24.200±0.420a	23.970±0.450b	24.030±0.410a
Average relative humidity (RH)	Water curtain section	Middle section	Fan cooling section
14-47 days of age	85.370±4.240A	76.720±3.570Ba	78.180±3.100Ba
each hour of a 24-hour day	85.720±3.060A	77.020±2.440Ba	77.900±1.740Ba
Average ammonia concentration（NH3）	Water curtain section	Middle section	Fan cooling section
14-47 days of age	3.210±1.940a	3.760±2.390a	3.650±2.360a
Note: Values are mean ± standard error. The a-b Means in each column not sharing a common superscript are significantly different (P<0.05). A-B Means in each column not sharing a common superscript are significantly different (P<0.01).

## Sheet: Table. S2-1
Table. S3-1 Data evaluation table for transcriptome samples
Sample ID	Clean reads	Obtained Base(bp)	Q20(%)	Q30(%)	GC (%)
FSN-1599	21316436	6366059074	97.51	93.3	51.15
FSN-1385	31047511	9282706900	97.7	93.77	52.26
FSN-1580	22907490	6850715964	97.18	92.74	52.63
FSN-1208	23045318	6898585796	97.18	92.72	52.69
FSN-1354	24834680	7433341100	97.34	93.01	51.33
FSN-1555	23026123	6891362700	96.95	92.12	50.26
FSN-Average	24362926	7287128589	97.31	92.94	51.72
FSN-Total	146177558	43722771534	583.86	557.66	310.32
PZ-1599	21566738	6448050972	97.06	92.48	51.4
PZ-1385	25979556	7774479258	97.13	92.66	51.39
PZ-1580	24267034	7261304176	96.99	92.35	51.57
PZ-1208	19942293	5967452534	97.19	92.89	51.55
PZ-1354	25377126	7593159868	96.65	91.62	50.63
PZ-1555	21527131	6446061206	96.83	92	52.18
PZ-Average	23109980	6915084669	96.98	92.33	51.45
PZ-Total	138659878	41490508014	581.85	554	308.72
(Note: FSN denotes Bursa of Fabricius; PZ denotes spleen)

## Sheet: Table. S2-2
Table. S3-2 Summary of the parameters for assessing the quality of partial least square discriminate analysis (PLS-DA) model
Sample	R2X	R2Y	Q2
Bursa of Fabricius	0.61	0.984	0.582
spleen	0.7	0.999	0.894

## Sheet: Table. S3-1
Table. S4-1 Functional enrichment of DEGs in bursa of Fabricius
Term	Count	Pvalue	Genes
GO:0051607~defense response to virus	4	0.002	SPON2, RSAD2, DDX60, TMEM173
GO:0016021~integral component of membrane	30	0.009	TMEM200A, TMPRSS4, KIF17, FGFRL1, LAPTM4B, LOC101797323, LOC101799765, CDH22, LOC101805061, GCNT2, KCNMB4, TRPM5, GAL3ST2, TMEM14A, SLC38A4, ANO7, TMEM130, LOC101799791, SLC25A16, MGAT4D, LOC101802261, SLC9A4, TMEM258, B3GNT7, DCHS2, FAM163B, ADAM12, LOC101794704, ROR2, BMPR1B
GO:0007283~spermatogenesis	4	0.028	PIWIL2, M1AP, TDRD9, HOXA11
GO:0045661~regulation of myoblast differentiation	2	0.029	MYOCD, KLHL41
GO:0034587~piRNA metabolic process	2	0.049	PIWIL2, TDRD9
GO:0043046~DNA methylation involved in gamete generation	2	0.049	PIWIL2, TDRD9
apla05164~Influenza A	3	0.018	TMPRSS4|RSAD2|STAT1
apla00510~N-Glycan biosynthesis	2	0.019	MGAT4D|MGAT5B
apla04622~RIG-I-like receptor signaling pathway	2	0.025	TMEM173|DHX58
apla04625~C-type lectin receptor signaling pathway	2	0.06	STAT1|CALML4
apla04070~Phosphatidylinositol signaling system	2	0.065	PIK3C2G|CALML4
apla00533~Glycosaminoglycan biosynthesis - keratan sulfate	1	0.066	B3GNT7
apla04933~AGE-RAGE signaling pathway in diabetic complications	2	0.073	NOX1|STAT1
apla00532~Glycosaminoglycan biosynthesis - chondroitin sulfate / dermatan sulfate	1	0.088	CHSY3
apla04910~Insulin signaling pathway	2	0.092	PRKAG3|CALML4
apla04621~NOD-like receptor signaling pathway	2	0.093	TMEM173|STAT1

## Sheet: Table. S3-2
Table. S4-2 Functional enrichment of DEGs in spleen
Term	Count	Pvalue	gene
GO:0072562~blood microparticle	7	2.53e-05	C1QB, FGB, BCHE, C1S, FN1, F13A1, HSPA2
GO:0005576~extracellular region	11	3.5e-05	FGB, BD2, GH1, TTR, ADIPOQ, FGF18, LOC101791569, NTS, CGA, LOC101795770, APOLD1
GO:0005615~extracellular space	16	0.000143	ANXA1, LAMA1, LUM, ADIPOQ, VEGFD, LYZ, WNT16, LOC101798586, MMP9, GH1, FABP3, RBP4, TG, VWC2, OSTN, BPIFC
GO:0018149~peptide cross-linking	3	0.00923	ANXA1, FN1, F13A1
GO:0016021~integral component of membrane	45	0.0129	STEAP3, VIPR2, CSF3R, LOC101792808, MGST1, CXCR5, GRIK1, IL1RAP, VTCN1, CLDN2, TXNDC16, APOLD1, MRC2, LOC101795762, ADGRG3, UGT8, GRM2, IL18RAP, HRH3, LOC101794359, KBP, GCNT2, LOC101800410, CCR6, CACNG5, LINGO1, GGT7, LOC101799094, TRPC6, MYOF, ANO9, NETO2, LOC106020679, SYT9, LYVE1, SSTR4, LOC101804486, DCSTAMP, TMEFF2, CD4, SLCO4C1, SLC26A8, ROR1, RHAG, TLR2
GO:0070062~extracellular exosome	29	0.0239	C1QB, LOC101792808, C1S, HAAO, PROZ, THY1, CLDN2, TXNDC16, GRM5, CALB1, APOH, FGB, ANXA1, WNT5B, LUM, MCF2, ADIPOQ, MYOF, FN1, HSPA2, LYZ, LYVE1, LOC101795891, MMP9, ASS1, VIL1, FABP3, RBP4, SLCO4C1
GO:0007166~cell surface receptor signaling pathway	4	0.0311	ADGRG3, VIPR2, TRPA1, OSTN
GO:0003840~gamma-glutamyltransferase activity	2	0.0404	GGT7, GGT1
GO:0009986~cell surface	7	0.0455	DCSTAMP, WNT5B, APOH, ADIPOQ, CCR6, HSPA2, TSPAN32
GO:0007612~learning	3	0.0458	GRM5, SLC12A5, PTN
GO:0008284~positive regulation of cell proliferation	6	0.0476	POU1F1, ALDH1A2, FGF18, GCNT2, SPDYA, VEGFD
Neuroactive ligand-receptor interaction	11	2.94e-05	GH1|CGA|GRIK1|NTS|VIPR2|SSTR4|POMC|GRM5|HTR1F|GRM2|HRH3
MAPK signaling pathway	9	0.00012	HSPA2|FOS|CACNA1G|VEGFD|FGF18|DUSP8|IL1RAP|DUSP1|CACNG5
Glutathione metabolism	4	0.000302	CHAC1|MGST1|GGT7|GGT1
Cytokine-cytokine receptor interaction	7	0.000364	CCR6|GH1|IL18RAP|CXCR5|CD4|CSF3R|IL1RAP
Metabolic pathways	20	0.000647	PDE6B|UPP1|TDO2|MGST1|ATP4B|DPYD|UGT8|GCNT2|ACOD1|GUCY1A1|GGT1|HAAO|HMGCLL1|DGKB|MECR|PDE6H|CHAC1|ASS1|ALDH1A2|GGT7
Taurine and hypotaurine metabolism	2	0.00269	GGT1|GGT7
Melanogenesis	4	0.00527	WNT16|WNT5B|FZD5|POMC
Drug metabolism - other enzymes	3	0.00653	UPP1|MGST1|DPYD
Wnt signaling pathway	4	0.0221	WNT16|FZD5|ROR1|WNT5B
ECM-receptor interaction	3	0.0248	LAMA1|TNXB|FN1

## Sheet: Table.S4-1
Table.S1-1 The Standard of meat duck breeding
Days of age	0-13	14-43	44-52	note
	(2020.9.24-10.6)	(2020.10.7-11.5)	(2020.11.6-11.14)
Feeding model	Net bed flat rearing	Stereoscopic cage rearing	Stereoscopic cage rearing	Switching group at 13 days of age
	Brooding period	Growing period	Restricted feeding period
Breeding density	7 /m2	18/ m2	18/ m2
Feeding way	Freedom to gather the food	Freedom to gather the food	Restricted feeding (once a day)
Ventilation parameters	According to temperature and humidity ,1 or 2 ceiling fans start	Start 2-4 fans (start 1min, stop 3min30s)	Start 6 fans (start for 2min, stop for 3min)	Feed restriction at 44 days of age
Frequency of cleaning manure	/	1 day 1 time	1 day 2 time

## Sheet: Table. S4-2
Table. S1-2 The composition and nutrient level of the basal diet
Nutrient levels (%)	1-13 days of age	14-52 days of age
ME (MJ/Kg)	12.14	12.14
CP	20	17.5
Lys	1.1	0.85
Met and Cys	0.8	0.7
Calcium	0.9	0.85
Phosphorus non phytate	0.42	0.4
Note: ME denote Metabolic energy. CP denotes Crude protein. Lys denotes Lysine. Met denotes Methionine. Cys denotes cystine.
